# Supplementary material for: Molecular Survey of Hepatitis C Virus in the Touristic City of Mar Del Plata, Argentina
Source: PLoS One. 2012 Sep 24;7(9):e44757. doi: 10.1371/journal.pone.0044757 (PMC3454412; doi:10.1371/journal.pone.0044757)
Supplement: Table S1 — Results of the BaTS analysis using the sample source as trait. Association Index (AI) and Parsimony Score (PS) test the global association between a trait and tree topology, taking into account the level of uncertainty in the phylogenetic reconstruction. The Monophyletic Clade (MC) index tests which traits are associated with phylogeny. The observed mean and its associated 95% confidence intervals (Upper and Lower CI) were obtained by analyzing trees sampled during the Bayesian phylogenetic reconstruction. The null mean and its associated confidence intervals were obtained after randomly distributing the traits in the phylogeny (100 replica). The significance level is the p value for the statistical hypothesis test for equality between the index observed and that expected under no association. Each state was defined by the source of the sample: state 0, patients from the penitentiary institution; state 1, patients from the “Instituto Nacional de Empidemiología”; state 2, patients from Municipal physicians; state 3, patients from the “Hospital Interzonal General de Agudos Dr. Oscar Allende”. (XLS) [file pone.0044757.s001.xls]

## Sheet: BaTS - Sample Source
Performing single analysis.
File: ns5b-mdq-32_1a-S.bats		MR-Bayes
Null replicates: 100
Maximum number of discrete character states: 4
analysing... 6999 trees, with 4 states
analysing observed (using obs state data)
Statistic	observed mean	lower 95% CI	upper 95% CU	null mean	lower 95% CI	upper 95% CI	significance
AI	2.08378	1.43526	2.74289	2.2024	1.8477	2.58582	0.31
PS	17.121	15	19	16.907	15.1194	18.5869	0.53
MC (state 0)	1.82	1	3	1.7733	1.23657	2.69043	0.28
MC (state 1)	1.34643	1	2	1.52139	1.13043	2.05029	1
MC (state 2)	1.04686	1	1	1.18417	1.00314	1.72914	1
MC (state 3)	1.762	1	2	1.33405	1.02843	2.01114	0.08
AI=Association Index
PS=Parsimony Score
MC =Maximum Monophyletic Clade
State	Source
0	Penitentiary
1	INE MD	INE=Instituto Nacional de Epidemiologia (National Institute of Epidemiology)
2	Municipal MD
3	HIGA	HIGA=Hospital Interzonal General de Agudos "Dr. Oscar Allende" ("Dr. Oscar Allende" Interzonal General Hospital)
Table S1. Results of the BaTS analysis using the sample source as trait.
Association Index (AI) and Parsimony Score (PS) test the global association between a trait and tree topology, taking into account the level of uncertainty in the phylogenetic reconstruction. The Monophyletic Clade (MC) index tests which traits are associated with phylogeny. The observed mean and its associated 95% confidence intervals (Upper and Lower CI) were obtained by analyzing trees sampled…
