# Supplementary material for: Molecular Survey of Hepatitis C Virus in the Touristic City of Mar Del Plata, Argentina
Source: PLoS One. 2012 Sep 24;7(9):e44757. doi: 10.1371/journal.pone.0044757 (PMC3454412; doi:10.1371/journal.pone.0044757)
Supplement: Table S2 — List of available information for the patients analyzed. Sample Code: name of the sample as is shown in the trees. Sample Date: year (B.C.) of the sampling. Gender: M for male, F for female or N/A for not informed/available. Age: Age of the patient at the sampling time. HIV serology: serologic status of the patient for HIV diagnosis (N/A not available). Source: Institution that remitted the sample. 5′ UTR: Results of the genotypification by sequence similarity (NCBI Genotyping Tool) with the 5′UTR region. NS5B: Results of the subtypification carried out by phylogenetic analysis of NS5B region (See Genotyping section). “E2 sequenced?”: indicates if there are sequences available for the E2 region. (XLS) [file pone.0044757.s002.xls]

## Sheet: Samples
Sample Code	Sample Date (year)	Gender	Age	Source	HIV serology	5'UTR (Genotype)	NS5B (Subtype)	E2 sequenced?
HCV_MDQ_1	2009	N/A	N/A	HIGA	N/A	1	1a	YES		HIGA	11
HCV_MDQ_2	2009	N/A	N/A	HIGA	N/A	1	1a	YES		INE MD	14
HCV_MDQ_3	2009	N/A	N/A	HIGA	N/A	1	1a	NO		Municipal MD	5
HCV_MDQ_4	2009	N/A	N/A	HIGA	N/A	1	1a	NO		Penitentiary	12
HCV_MDQ_5	2009	N/A	N/A	HIGA	N/A	n/a	1a	NO		Total	42
HCV_MDQ_6	2009	N/A	N/A	HIGA	N/A	1	1a	NO
HCV_MDQ_7	2009	N/A	N/A	HIGA	N/A	1	1b	NO
HCV_MDQ_8	2010	N/A	N/A	HIGA	N/A	3a	3a	YES
HCV_MDQ_9	2010	N/A	N/A	HIGA	N/A	3a	3a	YES
HCV_MDQ_10	2009	N/A	N/A	HIGA	N/A	3a	3a	NO
HCV_MDQ_11	2009	N/A	N/A	HIGA	Negative	n/a	1a	NO
HCV_MDQ_12	2010	N/A	N/A	INE MD	N/A	1	1a	YES
HCV_MDQ_13	2009	M	34	INE MD	N/A	1	1a	YES
HCV_MDQ_14	2010	M	N/A	INE MD	N/A	n/a	1a	YES
HCV_MDQ_15	2010	F	36	INE MD	N/A	1	1a	NO
HCV_MDQ_16	2010	M	55	INE MD	N/A	1	1a	NO
HCV_MDQ_17	2010	N/A	N/A	INE MD	N/A	n/a	1a	NO
HCV_MDQ_18	2010	N/A	N/A	INE MD	N/A	1	1a	NO
HCV_MDQ_19	2010	F	39	INE MD	N/A	3a	3a	YES
HCV_MDQ_20	2010	M	52	INE MD	N/A	3a	3a	NO
HCV_MDQ_21	2009	F	32	INE MD	Positive	1	1a	YES
HCV_MDQ_22	2007	N/A	N/A	INE MD	Positive	1	1a	NO
HCV_MDQ_23	2007	N/A	N/A	INE MD	Positive	1	1a	NO
HCV_MDQ_24	2007	N/A	N/A	INE MD	Positive	1	1a	NO
HCV_MDQ_25	2009	M	N/A	INE MD	Positive	1	1a	NO
HCV_MDQ_26	2009	M	N/A	Municipal MD	N/A	n/a	1a	NO
HCV_MDQ_27	2009	M	N/A	Municipal MD	N/A	n/a	1a	NO
HCV_MDQ_28	2008	F	N/A	Municipal MD	Positive	1	1a	YES
HCV_MDQ_29	2009	F	N/A	Municipal MD	Positive	1	1a	YES
HCV_MDQ_30	2009	N/A	N/A	Municipal MD	Positive	3a	3a	YES
HCV_MDQ_31	2008	M	37	Penitentiary	Positive	1	1a	YES
HCV_MDQ_32	2008	M	33	Penitentiary	Positive	n/a	1a	YES
HCV_MDQ_33	2008	M	48	Penitentiary	Positive	1	1a	YES
HCV_MDQ_34	2008	F	35	Penitentiary	Positive	1	1a	NO
HCV_MDQ_35	2008	M	37	Penitentiary	Positive	1	1a	NO
HCV_MDQ_36	2008	F	37	Penitentiary	Positive	1	1a	NO
HCV_MDQ_37	2008	M	43	Penitentiary	Positive	n/a	1a	NO
HCV_MDQ_38	2009	M	49	Penitentiary	Positive	1	1a	NO
HCV_MDQ_39	2009	M	N/A	Penitentiary	Positive	n/a	1a	NO
HCV_MDQ_40	2009	M	52	Penitentiary	Positive	1	1b	YES
HCV_MDQ_41	2009	M	41	Penitentiary	Positive	3a	3a	YES
HCV_MDQ_42	2008	M	41	Penitentiary	Positive	3a	3a	NO
References:
5'UTR (Genotype)=Restriction Fragment Length Polimorphism Analysis of 5'UTR region
NS5B (Subtype)=Phylogenetic Analysis (Maximum Likelihood) of a fragment of NS5B region
INE=Instituto Nacional de Epidemiologia (National Institute of Epidemiology)
HIGA=Hospital Interzonal General de Agudos "Dr. Oscar Allende" ("Dr. Oscar Allende" Interzonal General Hospital)
M: male/ F: female
N/A: Not Available
Table S2. List of available information for the patients analyzed.
Sample Code: name of the sample as is shown in the trees. Sample Date: year (B.C.) of the sampling. Gender: M for male, F for female or N/A for not informed/available. Age: Age of the patient at the sampling time. HIV serology: serologic status of the patient for HIV diagnosis (N/A not available). Source: Institution that remitted the sample. 5’ UTR: Results of the genotypification by sequence si…
