# Supplementary material for: Molecular Survey of Hepatitis C Virus in the Touristic City of Mar Del Plata, Argentina
Source: PLoS One. 2012 Sep 24;7(9):e44757. doi: 10.1371/journal.pone.0044757 (PMC3454412; doi:10.1371/journal.pone.0044757)
Supplement: Table S3 — A “Sequences”: accession number, name of the sample and sampling year of the external “calibration” dataset. B “BEAST Results”: results of the estimation of the substitution rate with the GenBank sequences. A. Sequences: List of the Genbank's accession number of the sequences used in the external calibration dataset. The Isolation Name and Collection Date of each Sample were obtained from the “Features” field of the Genbank data. B. BEAST Results: Summary of the results of the Bayes Factor Analysis carried out to test the models of strict and relaxed molecular clocks and the summary statistics of the estimation of the substitution rate parameters obtained with each clock model. (XLS) [file pone.0044757.s003.xls]

## Sheet: S3A Sequences
S3A				Table S3. A “Sequences”: accession number, name of the sample and sampling year of the external “calibration” dataset.
Result of BEAST Run (Table S3B) -->				Sequences: List of the Genbank’s accession number of the sequences used in the external calibration dataset. The Isolation Name and Collection Date of each Sample were obtained from the “Features” field of the Genbank data.
<--Sequences (Table S3A)
US Sequences. Complete Genomes
Accession Number	Isolation Name	Collection Date
EU255968	BID-V173	1989
EU255986	BID-V203	1989
EU255987	BID-V205	1989
EU255991	BID-V210	1989
EU255965	BID-V168	1990
EU255973	BID-V180	1990
EU255980	BID-V190	1990
EU255981	BID-V191	1990
EU255982	BID-V194	1990
EU255983	BID-V195	1990
EU255984	BID-V200	1990
EU255989	BID-V208	1990
EU255977	BID-V187	1991
EU255978	BID-V188	1991
EU255979	BID-V189	1991
EU255985	BID-V201	1991
EU255963	BID-V166	1992
EU255964	BID-V167	1992
EU255969	BID-V174	1992
EU255970	BID-V176	1992
EU255974	BID-V181	1992
EU255976	BID-V184	1992
EU255990	BID-V209	1992
EU255992	BID-V213	1992
EU255975	BID-V183	1994
EU255988	BID-V206	1995
EU255966	BID-V170	1997
EU255967	BID-V171	1997
EU256028	BID-V84	2001
EU256029	BID-V85	2001
EU256044	BID-V378	2001
EU256053	BID-V440	2001
EU256055	BID-V6	2001
EU256030	BID-V87	2002
GQ149768	BID-V2147	2002
EU256027	BID-V83	2003
EU256032	BID-V92	2003
EU256056	BID-V7	2003
EU256035	BID-V96	2004
EU256036	BID-V97	2004
EU256037	BID-V98	2004
EU256038	BID-V99	2004
EU256039	BID-V16	2004
EU256040	BID-V18	2004
EU256033	BID-V94	2005
EU256041	BID-V2	2005
EU256043	BID-V3	2005
EU256051	BID-V4	2005
EU256058	BID-V8	2005
FJ024282	BID-V1719	2005
EU256031	BID-V89	2006
EU256034	BID-V95	2006
EU256046	BID-V392	2006
EU256047	BID-V393	2006
EU256048	BID-V394	2006
EU256049	BID-V395	2006
EU256050	BID-V397	2006
EU256052	BID-V403	2006
EU256057	BID-V702	2006
FJ205869	BID-V1720	2006
FJ024087	BID-V1705	2007
FJ024274	BID-V1707	2007
FJ024275	BID-V1708	2007
FJ024276	BID-V1710	2007
FJ024278	BID-V1713	2007
FJ024280	BID-V1717	2007
FJ024281	BID-V1718	2007
FJ181999	BID-V1706	2007
FJ182000	BID-V1712	2007
FJ182001	BID-V1716	2007
FJ205867	BID-V1709	2007
FJ205868	BID-V1714	2007
FJ390399	BID-V1751	2007
FJ390394	BID-V1745	2008
FJ390395	BID-V1747	2008
FJ410172	BID-V1746	2008

## Sheet: S3B BEAST - RESULTS
S3B
Result of BEAST Run (Table S3B) -->			Population Model=Bayesian Skyline Plot
<--Sequences (Table S3 A)			Relaxed Clock=Uncorrelated LogNormal
E2 Region (Own primers, see "Methods: PCR and sequencing")
Log10(Bayes Factor)
Clock Model	ln P(model | data)	S.E.	Strict Clock	Relaxed Clock
Strict Clock	-13103.6	+/- 0,444	-	-23.466
Relaxed Clock	-13049.6	+/- 0,622	23.466	-
Relaxed Clock is significativelly better than the strict one
Strict Clock			Relaxed Clock
Summary Statistic			Summary Statistic
mean	0.003293		mean	0.0034067
stderr of mean	6.1153e-06		stderr of mean	1.0368e-05
stdv	0.000326751		stdv	0.000453388
median	0.0032884		median	0.0034039
geometric mean	0.0032767		geometric mean	0.0033761
95% HPD lower	0.0026304		95% HPD lower	0.0025408
95% HPD upper	0.0039007		95% HPD upper	0.0043247
auto-correlation time (ACT)	15763.8		auto-correlation time (ACT)	23534.8
effective sample size (ESS)	2854.95		effective sample size (ESS)	1912.28
NS5B Region (Chen & Weck 2002)
Log10(Bayes Factors)
Clock Model	ln P(model | data)	S.E.	Strict Clock	Relaxed Clock
Strict Clock	-2819.01	+/- 0,476	-	-0.915
Relaxed Clock	-2816.9	+/- 0,579	0.915	-
Relaxed Cock is better but not significativelly.
Strict Clock			Relaxed Clock
Summary Statistic			Summary Statistic
mean	0.00069197		mean	0.00070548
stderr of mean	4.2272e-06		stderr of mean	5.3664e-06
stdv	0.000203283		stdv	0.000223838
median	0.00068459		median	0.00069824
geometric mean	0.00065945		geometric mean	0.00066571
95% HPD lower	0.00031351		95% HPD lower	0.00026279
95% HPD upper	0.0011139		95% HPD upper	0.0011388
auto-correlation time (ACT)	19460.9		auto-correlation time (ACT)	25867.8
effective sample size (ESS)	2312.59		effective sample size (ESS)	1739.81
Table S3. B “BEAST Results”: results of the estimation of the substitution rate with the GenBank sequences.
BEAST Results: Summary of the results of the Bayes Factor Analysis carried out to test the models of strict and relaxed molecular clocks and the summary statistics of the estimation of the substitution rate parameters obtained with each clock model.
